# Supplementary material for: The development of extracellular vesicle markers for the fungal phytopathogen Colletotrichum higginsianum
Source: J Extracell Vesicles. 2022 May 6;11(5):e12216. doi: 10.1002/jev2.12216 (PMC9077143; doi:10.1002/jev2.12216)
Supplement: Supplementary file 9 — TABLE S3: Secondary metabolism‐related proteins associated with C. higginsianum EVs [file JEV2-11-e12216-s009.xlsx]

## Sheet: Export Summary
	This document was exported from Numbers. Each table was converted to an Excel worksheet. All other objects on each Numbers sheet were placed on separate worksheets. Please be aware that formula calculations may differ in Excel.
	Numbers Sheet Name	Numbers Table Name	Excel Worksheet Name
	Table Legend
		Table 1	Table Legend
	Secondary Metabolite Proteins A
		Table 1	Secondary Metabolite Proteins A

## Sheet: Table Legend
	TABLE S3: Secondary metabolism-related proteins associated with C. higginsianum EVs

## Sheet: Secondary Metabolite Proteins A
Proteomic dataset										Transcriptomic dataseta
Secondary Metabolite Proteins Associated with C. higginsianum EVs										DESeq2 Normalized read countsb				DESeq2 Differential expression ratiosc
Accession	Locus_tag	SMKG	BGC	EV population	MW [kDa]	calc. pI	X/4 Replicates (q-value)	AVg. Coverage [%]	Avg. # Peptides	VA	PA	BP	NP	VA/PA	q-value	BP/PA	q-value	VA/BP	q-value	BP/NP	q-value	PA/NP	q-value	VA/NP	q-value
OBR16384.1	CH63R_01564	0	Cluster_03	LD	103	8.57	1	1	1	41	63	108	76	0.676	0.0475905	-0.722	0.037261	1.397	2.82835e-06	-0.492	0.116202	0.23	0.487197	0.906	0.00191887
OBR13196.1	CH63R_01922	0	Cluster_05	LD	36.4	8.06	2	9	2	1	0	0	0	-2.18	NA	0.105	NA	-2.285	NA	-0.431	NA	-0.535	NA	-2.715	NA
OBR13196.1	CH63R_01922	0	Cluster_05	HD	36.4	8.06	2	6.5	1.5	1	0	0	0	-2.18	NA	0.105	NA	-2.285	NA	-0.431	NA	-0.535	NA	-2.715	NA
OBR09712.1	CH63R_05404	0	Cluster_15	LD	26.6	5.36	2	4	1	0	0	0	3	0.516	NA	-1.3	NA	1.816	NA	2.264	NA	3.563	NA	4.08	0.0419251
OBR09790.1	CH63R_05482	0	Cluster_16	HD	50	7.05	4	10.75	3	2	9	289	1292	2.078	0.0664946	-4.604	3.97231e-06	6.682	8.64183e-12	2.063	0.033328	6.666	1.18951e-12	8.744	1.217e-19
OBR09784.1	CH63R_05476	ChTS17	Cluster_16	HD	27.5	8.57	4	8.5	1.75	0	2	40	167	2.411	0.0776803	-3.998	4.25695e-06	6.41	2.73651e-09	2.029	6.92144e-05	6.028	6.63745e-14	8.439	1.08882e-15
OBR09786.1	CH63R_05478	0	Cluster_16	LD	35.4	8.51	1	5	1	1	1	50	123	0.744	0.578605	-4.664	1.1508e-06	5.408	1.05758e-10	1.255	0.0346403	5.92	4.52419e-11	6.663	3.54098e-16
OBR09786.1	CH63R_05478	0	Cluster_16	HD	35.4	8.51	4	8.75	2.5	1	1	50	123	0.744	0.578605	-4.664	1.1508e-06	5.408	1.05758e-10	1.255	0.0346403	5.92	4.52419e-11	6.663	3.54098e-16
OBR09776.1	CH63R_05468	0	Cluster_16	LD	55.3	5.47	2	11.5	3	0	1	111	387	1.992	0.16411	-5.783	4.85562e-10	7.774	2.29451e-13	1.773	0.00114376	7.556	1.07211e-17	9.547	6.60819e-20
OBR09776.1	CH63R_05468	0	Cluster_16	HD	55.3	5.47	2	8	2	0	1	111	387	1.992	0.16411	-5.783	4.85562e-10	7.774	2.29451e-13	1.773	0.00114376	7.556	1.07211e-17	9.547	6.60819e-20
OBR09788.1	CH63R_05480	ChGGPPS01	Cluster_16	LD	36.3	5.55	3	4	1	0	6	153	409	4.674	0.000629678	-4.269	2.95987e-09	8.943	8.76541e-13	1.387	0.0255519	5.656	9.92258e-17	10.33	6.52587e-17
OBR09788.1	CH63R_05480	ChGGPPS01	Cluster_16	HD	36.3	5.55	1	7	1	0	6	153	409	4.674	0.000629678	-4.269	2.95987e-09	8.943	8.76541e-13	1.387	0.0255519	5.656	9.92258e-17	10.33	6.52587e-17
OBR09785.1	CH63R_05477	0	Cluster_16	LD	27.7	6.04	1	4	1	0	1	50	241	1.476	0.281197	-4.645	1.22254e-06	6.121	2.30188e-10	2.232	7.426e-05	6.876	1.31241e-14	8.353	7.74906e-19
OBR09783.1	CH63R_05475	0	Cluster_16	HD	52.2	8.46	1	5	2	1	1	55	178	0.408	0.819405	-5.867	7.98161e-07	6.275	5.6172e-11	1.673	0.00222399	7.539	1.5724e-11	7.947	2.22956e-17
OBR09787.1	CH63R_05479	0	Cluster_16	HD	43.5	7.58	1	7	2	5	11	129	261	1.337	0.056097	-3.404	3.43526e-09	4.741	1.61487e-17	1.008	0.0427717	4.412	4.39592e-16	5.749	6.10407e-26
OBR10529.1	CH63R_06221	0	Cluster_17	LD	57.8	5.33	4	11.5	3	280	187	325	382	-0.583	0.00064954	-0.795	6.54983e-06	0.212	0.197531	0.236	0.156201	1.031	1.0494e-10	0.448	0.00216979
OBR10529.1	CH63R_06221	0	Cluster_17	HD	57.8	5.33	2	5	1	280	187	325	382	-0.583	0.00064954	-0.795	6.54983e-06	0.212	0.197531	0.236	0.156201	1.031	1.0494e-10	0.448	0.00216979
OBR10528.1	CH63R_06220	0	Cluster_17	LD	33.5	7.09	4	4.5	1	1985	1293	853	826	-0.616	2.20662e-05	0.601	9.50017e-05	-1.217	3.37119e-18	-0.046	0.799981	-0.647	5.732e-06	-1.263	2.0183e-20
OBR10528.1	CH63R_06220	0	Cluster_17	HD	33.5	7.09	2	3.5	1	1985	1293	853	826	-0.616	2.20662e-05	0.601	9.50017e-05	-1.217	3.37119e-18	-0.046	0.799981	-0.647	5.732e-06	-1.263	2.0183e-20
OBR10527.1	CH63R_06219	ChTS05	Cluster_17	LD	53.3	6.32	1	4	1	145	282	475	868	0.967	1.19895e-07	-0.737	7.90754e-05	1.705	1.43241e-23	0.872	1.37017e-07	1.61	7.37087e-22	2.577	5.32809e-56
OBR10527.1	CH63R_06219	ChTS05	Cluster_17	HD	53.3	6.32	1	14	5	145	282	475	868	0.967	1.19895e-07	-0.737	7.90754e-05	1.705	1.43241e-23	0.872	1.37017e-07	1.61	7.37087e-22	2.577	5.32809e-56
OBR10836.1	CH63R_06528	0	Cluster_21	LD	50.2	5.85	4	16	5.25	0	10	21	203	4.219	0.000357552	-1.176	0.14427	5.395	1.10364e-06	3.241	5.51634e-08	4.417	1.04262e-11	8.636	4.94247e-16
OBR10836.1	CH63R_06528	0	Cluster_21	HD	50.2	5.85	3	8	2.33333	0	10	21	203	4.219	0.000357552	-1.176	0.14427	5.395	1.10364e-06	3.241	5.51634e-08	4.417	1.04262e-11	8.636	4.94247e-16
OBR10845.1	CH63R_06537	0	Cluster_21	LD	38.5	7.61	4	13.5	3.5	0	3	0	1	2.696	NA	3.571	NA	-0.875	NA	2.316	NA	-1.255	NA	1.441	0.419837
OBR10845.1	CH63R_06537	0	Cluster_21	HD	38.5	7.61	4	5.75	1.75	0	3	0	1	2.696	NA	3.571	NA	-0.875	NA	2.316	NA	-1.255	NA	1.441	0.419837
OBR10839.1	CH63R_06531	0	Cluster_21	LD	60.5	6.86	1	4	2	1	1	1	0	1.274	NA	0.372	NA	0.902	NA	-3.13	NA	-3.502	NA	-2.228	0.268623
OBR10839.1	CH63R_06531	0	Cluster_21	HD	60.5	6.86	2	3	1.5	1	1	1	0	1.274	NA	0.372	NA	0.902	NA	-3.13	NA	-3.502	NA	-2.228	0.268623
OBR10841.1	CH63R_06533	0	Cluster_21	LD	34.3	5.29	1	12	2	0	55	46	1	6.999	8.52159e-11	0.216	0.65291	6.783	2.01335e-10	-6.164	2.18254e-14	-6.38	1.6319e-15	0.619	0.658391
OBR10841.1	CH63R_06533	0	Cluster_21	HD	34.3	5.29	1	6	1	0	55	46	1	6.999	8.52159e-11	0.216	0.65291	6.783	2.01335e-10	-6.164	2.18254e-14	-6.38	1.6319e-15	0.619	0.658391
OBR10838.1	CH63R_06530	0	Cluster_21	LD	53.1	5.54	2	9.5	2.5	0	1	0	2	2.942	NA	2.527	NA	0.414	NA	3.257	NA	0.729	NA	3.671	0.0630184
OBR10843.1	CH63R_06535	ChPKS14	Cluster_21	LD	279.1	6.13	1	1	1	0	1	1	0	2.065	NA	-0.082	NA	2.147	NA	-1.405	NA	-1.323	NA	0.742	0.682203
OBR10843.1	CH63R_06535	ChPKS14	Cluster_21	HD	279.1	6.13	2	2	2.5	0	1	1	0	2.065	NA	-0.082	NA	2.147	NA	-1.405	NA	-1.323	NA	0.742	0.682203
OBR10916.1	CH63R_06608	0	Cluster_22	LD	138	5.85	3	2	2	120	41	29	16	-1.561	3.66551e-06	0.478	0.290696	-2.039	1.08626e-09	-0.791	0.0447675	-1.268	0.000471926	-2.829	1.13455e-19
OBR10953.1	CH63R_06645	ChNRPS-like06	Cluster_23	LD	137.9	6.07	1	1	1	121	239	392	374	0.968	5.63341e-05	-0.713	0.00446363	1.681	6.97973e-14	-0.065	0.81717	0.648	0.00496065	1.616	1.81456e-13
OBR10953.1	CH63R_06645	ChNRPS-like06	Cluster_23	HD	137.9	6.07	1	1	1	121	239	392	374	0.968	5.63341e-05	-0.713	0.00446363	1.681	6.97973e-14	-0.065	0.81717	0.648	0.00496065	1.616	1.81456e-13
OBR10954.1	CH63R_06646	0	Cluster_23	HD	73.9	7.65	1	2	1	314	108	106	180	-1.523	9.43566e-06	0.032	0.952532	-1.555	3.20719e-06	0.759	0.0349222	0.726	0.037033	-0.796	0.0147478
OBR10960.1	CH63R_06652	0	Cluster_23	HD	77	8.18	1	2	1	707	544	562	885	-0.375	0.00690301	-0.043	0.822124	-0.332	0.0131824	0.655	4.34087e-07	0.698	6.92877e-08	0.323	0.0099343
OBR08840.1	CH63R_07605	ChNRPS-like07	Cluster_29	LD	116.5	5.58	1	1	1	477	349	167	10	-0.441	0.156968	1.06	0.000566465	-1.501	9.47186e-08	-3.999	4.93998e-33	-5.06	9.73693e-54	-5.5	5.18717e-65
OBR06934.1	CH63R_08455	0	Cluster_32	LD	18.1	5.2	1	9	1	5	27	42	56	2.268	6.0828e-06	-0.688	0.147983	2.956	1.64457e-10	0.435	0.279973	1.123	0.00422755	3.391	9.9157e-15
OBR07131.1	CH63R_08652	0	Cluster_33	LD	28.5	5.9	2	10	2	1	2	6	57	1.512	0.285352	-1.65	0.163619	3.162	0.00406214	3.259	2.83665e-06	4.909	1.38086e-07	6.421	7.16836e-11
OBR07131.1	CH63R_08652	0	Cluster_33	HD	28.5	5.9	2	8.5	1.5	1	2	6	57	1.512	0.285352	-1.65	0.163619	3.162	0.00406214	3.259	2.83665e-06	4.909	1.38086e-07	6.421	7.16836e-11
OBR06242.1	CH63R_10362	0	Cluster_42	LD	104.4	5.91	4	4.5	2.75	1517	1752	1493	3009	0.206	0.0687477	0.227	0.0560982	-0.022	0.860716	1.01	5.40528e-24	0.782	6.20729e-15	0.988	3.50525e-24
OBR06242.1	CH63R_10362	0	Cluster_42	HD	104.4	5.91	2	7.5	4.5	1517	1752	1493	3009	0.206	0.0687477	0.227	0.0560982	-0.022	0.860716	1.01	5.40528e-24	0.782	6.20729e-15	0.988	3.50525e-24
OBR06251.1	CH63R_10371	0	Cluster_42	LD	15.3	10.89	3	15.3333	2.33333	924	1271	3202	4361	0.459	0.139097	-1.326	5.14868e-06	1.786	7.01454e-11	0.444	0.146727	1.77	1.03804e-10	2.23	1.4552e-16
OBR06241.1	CH63R_10361	0	Cluster_42	LD	21.4	5.34	2	6	1	328	151	192	253	-1.11	2.3236e-07	-0.341	0.190518	-0.769	0.000205228	0.398	0.0742911	0.739	0.000561075	-0.371	0.0639305
OBR06246.1	CH63R_10366	ChNRPS-like10	Cluster_42	LD	127	5.97	1	4	2	294	884	889	660	1.584	8.25196e-17	-0.005	0.985735	1.589	2.69405e-17	-0.427	0.0348324	-0.422	0.0304138	1.163	4.6046e-10
OBR06245.1	CH63R_10365	0	Cluster_42	LD	28.5	6.42	1	12	1	66	43	45	54	-0.531	0.10586	0.023	0.96405	-0.554	0.0687977	0.288	0.388747	0.265	0.409757	-0.266	0.336054
OBR04597.1	CH63R_11300	0	Cluster_46	LD	45.8	6.55	2	4.5	2	0	32	387	430	5.879	0.00011125	-3.226	0.0241619	9.105	3.80147e-10	0.14	0.934069	3.367	0.0103307	9.245	1.39901e-10
OBR04590.1	CH63R_11293	0	Cluster_46	LD	46.7	5.55	1	5	2	1	85	914	834	5.236	2.46381e-05	-3.151	0.0124961	8.387	1.96392e-12	-0.123	0.935552	3.028	0.00953316	8.265	2.85544e-12
OBR05515.1	CH63R_12218	0	Cluster_50	LD	66	5.74	4	6.5	3.25	4	8	5	4	0.863	0.459917	0.671	NA	0.192	0.875109	-0.075	0.955984	-0.746	0.483997	0.117	0.916628
OBR05515.1	CH63R_12218	0	Cluster_50	HD	66	5.74	4	6.75	2.5	4	8	5	4	0.863	0.459917	0.671	NA	0.192	0.875109	-0.075	0.955984	-0.746	0.483997	0.117	0.916628
OBR04129.1	CH63R_13256	0	Cluster_60	HD	60.8	8.46	2	5	2	0	2458	1560	34	12.703	1.3417e-31	0.655	0.0143462	12.048	9.51135e-29	-5.503	1.15747e-102	-6.158	6.42343e-129	6.545	2.30675e-09
OBR04126.1	CH63R_13253	0	Cluster_60	HD	26.7	6.58	1	4	1	0	799	513	53	11.189	2.57397e-23	0.642	0.0369403	10.546	4.70655e-21	-3.258	1.29458e-31	-3.901	2.18055e-45	7.288	9.12407e-11
OBR02309.1	CH63R_13535	0	Cluster_64	HD	51.6	5.83	2	5	1.5	0	6	7	1	3.716	0.0213143	-0.064	NA	3.78	0.0146452	-2.085	0.150103	-2.022	0.145526	1.695	0.291863
OBR02574.1	CH63R_13800	0	Cluster_65	LD	44.6	6.13	2	12	3	48	34	25	27	-0.499	0.198489	0.445	0.343561	-0.944	0.00877038	0.156	0.724755	-0.289	0.447848	-0.788	0.0116512
OBR03017.1	CH63R_14243	0	Cluster_69	HD	60	7.36	2	3	1	2	4	5	5	0.974	0.370147	-0.203	NA	1.178	0.22183	0.164	0.872267	0.368	0.697841	1.342	0.113106
OBR03049.1	CH63R_14275	0	Cluster_71	LD	73.4	5.83	4	13	7.25	0	16	233	469	5.695	6.37798e-06	-3.828	1.37013e-13	9.522	1.38477e-15	1.001	0.0286469	4.829	1.12206e-22	10.524	5.13404e-19
OBR03049.1	CH63R_14275	0	Cluster_71	HD	73.4	5.83	4	7	3.75	0	16	233	469	5.695	6.37798e-06	-3.828	1.37013e-13	9.522	1.38477e-15	1.001	0.0286469	4.829	1.12206e-22	10.524	5.13404e-19
OBR03057.1	CH63R_14283	ChPKS-NRPS06	Cluster_71	LD	326.6	5.66	2	1	1.5	1	7	362	1447	3.389	0.00102799	-5.377	1.99419e-16	8.767	3.28535e-22	1.967	0.00028276	7.344	8.01037e-32	10.734	4.39928e-33
OBR03057.1	CH63R_14283	ChPKS-NRPS06	Cluster_71	HD	326.6	5.66	2	1.5	2.5	1	7	362	1447	3.389	0.00102799	-5.377	1.99419e-16	8.767	3.28535e-22	1.967	0.00028276	7.344	8.01037e-32	10.734	4.39928e-33
OBR03051.1	CH63R_14277	0	Cluster_71	LD	38	7.37	1	3	1	3	2	66	199	-0.291	0.791861	-4.43	2.9723e-08	4.14	4.31348e-12	1.574	0.00155369	6.004	1.24041e-15	5.713	5.19022e-23
OBR03048.1	CH63R_14274	0	Cluster_71	LD	38.4	5.12	1	6	1	5	3	44	142	-0.678	0.473211	-3.616	4.69668e-06	2.937	4.94151e-07	1.671	0.00144692	5.287	4.39378e-13	4.608	9.41786e-17
OBR03055.1	CH63R_14281	0	Cluster_71	HD	25.2	6.42	1	7	1	6	5	22	65	-0.16	0.873015	-2.092	0.00856932	1.931	0.00265917	1.521	0.0102511	3.613	2.04246e-07	3.453	4.23092e-09
OBR03092.1	CH63R_14318	0	Cluster_73	HD	63.5	7.39	3	4.33333	2	5	12	105	138	1.279	0.0706436	-3.086	1.77994e-07	4.365	9.99124e-15	0.4	0.476736	3.486	3.6965e-10	4.765	7.03603e-18
OBR03095.1	CH63R_14321	0	Cluster_73	LD	32.7	5.54	1	4	1	2	1	9	19	0.18	0.898124	-2.265	0.0390907	2.444	0.00393116	1.071	0.123852	3.336	0.000388678	3.515	4.33523e-06
OBR03095.1	CH63R_14321	0	Cluster_73	HD	32.7	5.54	2	4	1	2	1	9	19	0.18	0.898124	-2.265	0.0390907	2.444	0.00393116	1.071	0.123852	3.336	0.000388678	3.515	4.33523e-06
a Biological samples were generated by O'Connell et al. (2012) and RNA-Seq reads were mapped to the latest genome assembly of C. higginsianum IMI 349063 by Dallery et al. (2017).
b Normalized read counts are means of three independent biological replicates. BP, biotrophic phase; NP, necrotrophic phase; PA, in planta appressoria; VA, in vitro appressoria.
c Differential expression ratios are color-coded in green (log2[FC] ≤ -3), light green ( -3 < log2(FC) ≤ -2), light magenta (2 ≤ log2[FC] < 3) and magenta (3 ≤ log2[FC]). Ratios represent pairwise comparisons as log2(FC). q-values are adjusted p-values to correct for multiple testing with a false discovery rate of 0.01 (q-values ≤ FDR are color-coded in dark blue). For further details on the meth…
